# Supplementary material for: Quality Improvement Targeting Non-pharmacologic Care and As-needed Morphine Improves Outcomes in Neonatal Abstinence Syndrome
Source: Pediatr Qual Saf. 2022 Nov 10;7(6):e612. doi: 10.1097/pq9.0000000000000612 (PMC9649270; doi:10.1097/pq9.0000000000000612)
Supplement: Supplementary file 6 [file pqs-7-e612-s006.xls]

## Sheet: Sheet1
SDC, My Comfort Care Plan
							Individualized Treatment Plan
My main Caregiver is:							He/She is my:
He/She can be reached at:
If my main Caregiver can't be reached, contact:							He/She is my:
He/She can be reached at:
Try this Before feeding (for instance, diaper change first, skin to skin first):
Try this During feeding (for instance, maintain silence, positioning, use nursing cover):
Diapering - this has been helpful for me with diaper changes:
Sleep - this has helped me sleep:
When I'm Fussy, I seem to like:
Things we tried that seem to get me more worked up:
Other Notes:
